# Supplementary material for: The biosonar of the boto: evidence of differences among species of river dolphins (Inia spp.) from the Amazon
Source: PeerJ. 2021 Apr 22;9:e11105. doi: 10.7717/peerj.11105 (PMC8071073; doi:10.7717/peerj.11105)
Supplement: Supplemental Information 1 [file peerj-09-11105-s001.txt]

Ia, Igg, Igh, Ispp

OOB estimate of  error rate: 31.84%					
					
Confusion Matrix and Statistics					
					
          Reference					
Prediction  Ia Igg Igh					
       Ia  234  63  53					
       Igg  26  79  10					
       Igh  55  36 255					
					
Overall Statistics					
                                          					
               Accuracy : 0.7004          					
                 95% CI : (0.6675, 0.7317)					
    No Information Rate : 0.3921          					
    P-Value [Acc > NIR] : < 2.2e-16       					
                                          					
                  Kappa : 0.5274          					
                                          					
 Mcnemar's Test P-Value : 1.305e-06       					
					
Statistics by Class:					
					
                     Class: Ia Class: Igg Class: Igh					
Sensitivity             0.7429    0.44382     0.8019					
Specificity             0.7661    0.94313     0.8154					
Pos Pred Value          0.6686    0.68696     0.7370					
Neg Pred Value          0.8243    0.85776     0.8645					
Prevalence              0.3884    0.21948     0.3921					
Detection Rate          0.2885    0.09741     0.3144					
Detection Prevalence    0.4316    0.14180     0.4266					
Balanced Accuracy       0.7545    0.69347     0.8087					
					
					
Importance of components:
                          Comp.1    Comp.2    Comp.3
Standard deviation     1.3676880 0.8510713 0.6351682
Proportion of Variance 0.6238705 0.2415751 0.1345544
Cumulative Proportion  0.6238705 0.8654456 1.0000000

___________________________________________________________

Ispp1, Ispp2, Ispp3, Igg

OOB estimate of  error rate: 23.41%

Confusion Matrix and Statistics

          Reference
Prediction Igg Ispp1 Ispp2 Ispp3
     Igg   114    49    14     2
     Ispp1  62   239     2     0
     Ispp2  47     2   195     0
     Ispp3   6     0     1    41

Overall Statistics
                                          
               Accuracy : 0.761           
                 95% CI : (0.7293, 0.7906)
    No Information Rate : 0.3747          
    P-Value [Acc > NIR] : < 2.2e-16       
                                          
                  Kappa : 0.6561          
                                          
 Mcnemar's Test P-Value : NA              

Statistics by Class:

                     Class: Igg Class: Ispp1 Class: Ispp2 Class: Ispp3
Sensitivity              0.4978       0.8241       0.9198      0.95349
Specificity              0.8807       0.8678       0.9128      0.99042
Pos Pred Value           0.6369       0.7888       0.7992      0.85417
Neg Pred Value           0.8067       0.8917       0.9679      0.99725
Prevalence               0.2959       0.3747       0.2739      0.05556
Detection Rate           0.1473       0.3088       0.2519      0.05297
Detection Prevalence     0.2313       0.3915       0.3152      0.06202
Balanced Accuracy        0.6893       0.8460       0.9163      0.97196
